# Supplementary material for: IRSp53 Deletion in Glutamatergic and GABAergic Neurons and in Male and Female Mice Leads to Distinct Electrophysiological and Behavioral Phenotypes
Source: Front Cell Neurosci. 2020 Feb 11;14:23. doi: 10.3389/fncel.2020.00023 (PMC7026675; doi:10.3389/fncel.2020.00023)
Supplement: Supplementary file 1 [file Table_1.xlsx]

## Sheet: Sheet1
Supplementary table 1. Statistical details
Figure	Experiment	Number of subjects	Descriptive, mean	Descriptive, SEM	Statistics
2	open field test	f/f: 15	268.6	3.69	One-way ANOVA	ANOVA table	SS	DF	MS	F (DFn, DFd)	P value
		Emx1-Cre;IRSp53 f/f: 14	383.7	5.25	post-hoc: Bonferonni's	genotype	291444393	2	145722197	F (2, 44) = 12.60	P<0.0001
		Viaat-Cre;IRSp53 f/f: 18	338.3	3.18
	elevated plus maze	f/f: 15	228.3	172.3	Two-way ANOVA	ANOVA table	SS	DF	MS	F (DFn, DFd)	P value
		Emx1-Cre;IRSp53 f/f: 14	245.5	127.1	post-hoc: Bonferonni's	Interaction	31722	2	15861	F (2, 88) = 3.848	P = 0.0250
		Viaat-Cre;IRSp53 f/f: 18	217.3	140.7		arm	2000000	1	2000000	F (1, 88) = 485.2	P < 0.0001
						genotype	12516	2	6258	F (2, 88) = 1.518	P = 0.2248
	three-chambered test	f/f: 11	72.51	33.61	Two-way ANOVA	ANOVA table	SS	DF	MS	F (DFn, DFd)	P value
		Emx1-Cre;IRSp53 f/f: 14	65.29	10.21	post-hoc: Bonferonni's	Interaction	8247	2	4124	F (2, 94) = 5.317	P = 0.0065
		Viaat-Cre;IRSp53 f/f: 18	64.71	25.92		chamber	52381	1	52381	F (1, 94) = 67.54	P < 0.0001
						genotype	1209	2	604.5	F (2, 94) = 0.7795	P = 0.4616
	three-chambered test, S1-S2 sniifing time	f/f: 11	10.72	10.72	Two-way ANOVA	ANOVA table	SS	DF	MS	F (DFn, DFd)	P value
		Emx1-cKO: 14	9.485	9.485	post-hoc: Bonferonni's	Interaction	2038	2	1019	F (2, 80) = 0.8983	P = 0.4113
		Viaat-cKO: 18	0.2048	0.2048		chamber	3822	1	3822	F (1, 80) = 3.370	P = 0.0701
						genotype	3702	2	1851	F (2, 80) = 1.632	P = 0.2020
	Total interaction time, sniffing	f/f: 11	139.2	13.61	One-way ANOVA	ANOVA table	SS	DF	MS	F (DFn, DFd)	ANOVA table
		Emx1-cKO: 14	130.6	8.155	post-hoc: Bonferonni's	Treatment (between columns)	541.6	2	270.8	F (2, 40) = 0.1732	Treatment (between columns)
		Viaat-cKO: 18	131.5	9.914
	Distance moved in three chambered test	f/f: 11	21.76	1.22	One-way ANOVA	ANOVA table	SS	DF	MS	F (DFn, DFd)	P value
		Emx1-cKO: 14	26.83	2.62	post-hoc: Bonferonni's	Treatment (between columns)	1854000	2	926957	F (2, 40) = 1.824	P = 0.1746
		Viaat-cKO: 18	23	1.41
	5 days three-chambered test	f/f: 8	84.08	5.158	Two-way ANOVA	ANOVA table	SS	DF	MS	F (DFn, DFd)	P value
		Emx1-cKO: 8	124.8	12.47	post-hoc: Bonferonni's	Time	17948	4	4487	F (4, 28) = 3.103	P=0.0311
						Genotype	33141	1	33141	F (1, 7) = 29.86	P=0.0009
						Interaction	11170	4	2792	F (4, 28) = 1.769	P=0.1632
	5 days three-chambered test, 4-5 day	f/f: 8	89.85	14.5	Two-way ANOVA	ANOVA table	SS	DF	MS	F (DFn, DFd)	P value
		Emx1-cKO: 8	116.8	19.71	post-hoc: Bonferonni's	Time	9359	1	9359	F (1, 7) = 8.614	P=0.0219
						Genotype	5815	1	5815	F (1, 7) = 11.62	P=0.0113
						Interaction	217.2	1	217.2	F (1, 7) = 0.9518	P=0.3618
3	mEPSC amplitude , mPFC Layer V	f/f: 13 (3)	-14.64	0.9281	One-way ANOVA	Memantine	SS	DF	MS	F (DFn, DFd)	P value
		Emx1-Cre;IRSp53 f/f: 14 (3)	-15.2	0.7756	post-hoc: Bonferonni's	genotype	7.089	2	3.545	F (2, 39) = 0.342	P = 0.7120
		Viaat-Cre;IRSp53 f/f: 15 (3)	-14.21	0.8718
	mEPSC frequency, mPFC Layer V	f/f: 13 (3)	5.15	0.5208	One-way ANOVA	ANOVA table	SS	DF	MS	F (DFn, DFd)	P value
		Emx1-Cre;IRSp53 f/f: 14 (3)	3.505	0.3621	post-hoc: Bonferonni's	genotype	19.46	2	9.73	F (2, 39) = 4.119	P = 0.0238
		Viaat-Cre;IRSp53 f/f: 15 (3)	3.942	0.3515
	mIPSC amplitude, mPFC Layer V	f/f: 13 (3)	19.4	1.403	One-way ANOVA	ANOVA table	SS	DF	MS	F (DFn, DFd)	P value
		Emx1-Cre;IRSp53 f/f: 15 (3)	17.64	0.9608	post-hoc: Bonferonni's	genotype	25.86	2	12.93	F (2, 40) = 0.7806	P = 0.4650
		Viaat-Cre;IRSp53 f/f: 15 (3)	17.78	0.8774
	mIPSC frequency, mPFC Layer V	f/f: 13 (3)	5.476	0.5458	One-way ANOVA	ANOVA table	SS	DF	MS	F (DFn, DFd)	P value
		Emx1-Cre;IRSp53 f/f: 15 (3)	4.251	0.5482	post-hoc: Bonferonni's	genotype	15.73	2	7.865	F (2, 40) = 2.012	P = 0.1470
		Viaat-Cre;IRSp53 f/f: 15 (3)	4.084	0.4718
	sustained firing	f/f: 13 (3)	5.438	1.986	Two-way ANOVA	ANOVA table	SS	DF	MS	F (DFn, DFd)	P value
		Emx1-Cre;IRSp53 f/f: 14 (3)	4.757	1.592	post-hoc: Bonferonni's	Interaction	1783	18	99.05	F (18, 420) = 3.165	P < 0.0001
		Viaat-Cre;IRSp53 f/f: 18 (3)	10.79	2.814		current	17434	9	1937	F (9, 420) = 61.89	P < 0.0001
						genotype	3552	2	1776	F (2, 420) = 56.73	P < 0.0001
	action potential threshold	f/f: 13 (3)	2312	83.63	One-way ANOVA	ANOVA table	SS	DF	MS	F (DFn, DFd)	P value
		Emx1-Cre;IRSp53 f/f: 14 (3)	1835	93.92	post-hoc: Bonferonni's	genotype	3004000	2	1502000	F (2, 42) = 16.14	P < 0.0001
		Viaat-Cre;IRSp53 f/f: 18 (3)	1696	62.9
	input resistance	f/f: 13 (3)	-5.238	1.274	Two-way ANOVA	ANOVA table	SS	DF	MS	F (DFn, DFd)	P value
		Emx1-Cre;IRSp53 f/f: 14 (3)	-6.526	1.575	post-hoc: Bonferonni's	Interaction	20.84	6	3.473	F (6, 168) = 0.5088	P = 0.8012
		Viaat-Cre;IRSp53 f/f: 18 (3)	-7.501	1.753		current	1247	3	415.6	F (3, 168) = 60.88	P < 0.0001
						genotype	154.7	2	77.36	F (2, 168) = 11.33	P < 0.0001
	NMDA/AMPA	f/f: 10 (3)	0.2852	0.03155	Unpaired t test
		Emx1-cKO: 11 (3)	0.1055	0.01565	P value	< 0.0001	t, df	t=5.250 df=19
	I/O ratio	f/f : 8 (3)	1.024	0.1364	Unpaired t test
		Emx1-cKO: 8 (3)	3.448	0.4635	P value	0.0002	t, df	t=5.019, df=14
	PPR	f/f : 10 (3)	1.102	0.07529	Two-way ANOVA	ANOVA table	SS	DF	MS	F (DFn, DFd)	P value
		Emx1-cKO: 9 (3)	1.229	0.06623	post-hoc: Bonferonni's	Interactino	0.3847	5	0.07695	F (5, 85) = 0.6379	P=0.6713
						time	2.473	5	0.4946	F (5, 85) = 4.100	P=0.0022
						genotype	0.4528	1	0.4528	F (1, 17) = 0.7348	P=0.4032
4	three-chambered test, female	f/f: 10	70.93	28.23	Two-way ANOVA	ANOVA table	SS	DF	MS	F (DFn, DFd)	P value
		Emx1-cKO: 10	70.78	13.37	post-hoc: Bonferonni's	Interaction	2211	1	2211	F (1, 36) = 4.035	P = 0.0521
						chamber	17306	1	17306	F (1, 36) = 31.58	P < 0.0001
						Genotype	0.2157	1	0.2157	F (1, 36) = 0.0003937	P = 0.9843
	Open field test, female	f/f: 10	210.88	12.69	Unpaired t test
		Emx1-cKO: 10	148.32	13.07	P value	0.003	t, df	t=3.434 df=18
	mEPSC frequency , mPFC Layer V, female	f/f: 14 (3)	0.9619	0.1772	Mann-Whitney test		Mann-Whitney U
		Emx1-Cre;IRSp53 f/f: 10 (3)	0.765	0.1095	P value	0.6559	62
	mEPSC amplitude , mPFC Layer V, female	f/f: 14 (3)	-27.23	0.7608	Unpaired t test
		Emx1-Cre;IRSp53 f/f: 10 (3)	-23.93	0.6253	P value	0.0032	t, df	t=3.278, df=24
	I/O ratio	f/f : 9 (3)	1.123	0.1812	Unpaired t test
		Emx1-cKO: 9 (3)	0.8071	0.05317	P value	0.1134	t, df	t=1.675, df=16
	PPR	f/f : 6 (3)	0.9469	0.03469	Two-way ANOVA	ANOVA table	SS	DF	MS	F (DFn, DFd)	P value
		Emx1-cKO: 6 (3)	0.8292	0.06251	post-hoc: Bonferonni's	Interactino	0.7143	5	0.1429	F (5, 90) = 0.8666	P=0.5068
						time	0.8035	5	0.1607	F (5, 90) = 0.9748	P=0.4377
						genotype	0.4114	1	0.4114	F (1, 18) = 0.6927	P=0.4162
S2	open field test	WT: 8	136.67	4.45	Mann Whitney test	Mann-Whitney U	33	P value	0.3836
		f/f: 11	143.82	5.5
	three-chambered test	WT: 8	62.87	25.62	Two-way ANOVA	ANOVA table	SS	DF	MS	F (DFn, DFd)	P value
		f/f: 11	69.6	30.72	post-hoc: Bonferonni's	Interaction	240.7	1	240.7	F (1, 34) = 0.3840	P = 0.5396
						chamber	29398	1	29398	F (1, 34) = 46.90	P < 0.0001
						genotype	419.7	1	419.7	F (1, 34) = 0.6696	P = 0.4189
	open field test	f/f: 8	167.57	9.78	One-way ANOVA	ANOVA table	SS	DF	MS	F (DFn, DFd)	P value
		Emx1-Cre: 8	166.25	8.15	post-hoc: Bonferonni's	genotype	52410000	2	26200000	F (2, 21) = 4.559	P = 0.0227
		Viaat-Cre: 8	135.58	7.32
	elevated plus maze	f/f: 8	220.5	197.4	Two-way ANOVA	ANOVA table	SS	DF	MS	F (DFn, DFd)	P value
		Emx1-Cre: 8	214.2	188	post-hoc: Bonferonni's	Interaction	1192	2	596.1	F (2, 42) = 0.1458	P=0.8648
		Viaat-Cre: 8	217.3	199.5		arms	1824043	1	1824043	F (1, 42) = 446.1	P<0.0001
						gene	322	2	161	F (2, 42) = 0.03937	P=0.9614
	three-chambered test	f/f: 8	79.16	23.52	Two-way ANOVA	ANOVA table	SS	DF	MS	F (DFn, DFd)	P value
		Emx1-Cre: 8	72.11	26.55	post-hoc: Bonferonni's	Interaction	1270	2	634.8	F (2, 42) = 0.6501	P = 0.5272
		Viaat-Cre: 8	81.44	35.63		chamber	39179	1	39179	F (1, 42) = 40.12	P < 0.0001
						gene	757.7	2	378.8	F (2, 42) = 0.3880	P = 0.6808
a median value

## Sheet: Sheet2
0.9469	0.8292		0.9469	0.03469
0.08497	0.1531		0.8292	0.06251
0.03469	0.06251
